# Supplementary material for: Expression Profile of mRNAs and miRNAs Related to the Oxidative-Stress Phenomenon in the Ishikawa Cell Line Treated Either Cisplatin or Salinomycin
Source: Biomedicines. 2022 May 20;10(5):1190. doi: 10.3390/biomedicines10051190 (PMC9138494; doi:10.3390/biomedicines10051190)
Supplement: Supplementary file 1 [file biomedicines-10-01190-s001.zip]

Archive with 2 entries (2 files):
- table s1.pdf
- table s2.pdf
